# Supplementary material for: Research on the Resilience Evaluation and Spatial Correlation of China’s Sports Regional Development Under the New Concept
Source: Front Psychol. 2022 Feb 4;12:763501. doi: 10.3389/fpsyg.2021.763501 (PMC8855688; doi:10.3389/fpsyg.2021.763501)
Supplement: Supplementary file 1 [file Table_1.XLSX]

## Sheet: 31个省市指标面板数据 
Index panel data of 31 provinces and cities
			Driver（D）							Pressure（P）				State（S）				Impact（I）				Response（R）
		Index	GDP	Year-end population	per capita disposable income	(R&D) personnel full-time equivalent	Culture, Sports and Media Financial Expenditure	sports industry practitioners	Numbers of public sports facilities	GDP growth rate	Natural population growth rate	Unemployment rate	Green coverage of built-up	Numbers of athletes of excellent sports teams	rate of national reaching standard for physical quality measuring	number of sports social organizations	Sports lottery sales	value added of tertiary industry	Employment in culture, sports and entertainment	Death rate	Forrest coverage	Number of mobile internet users	Number of graded athletes in development	Number of reserve sports talents	Number of youth sports clubs	number of national physical quality monitoring stations	number of public fit-trail project量	number of sports research instruments and equipment	number of sports research projects
		unit	Billion yuan	10000	Yuan	FTE	Billion	people	PCS	%	%	%	%	PCS	%	PCS	10,000yuan	Hundred million yuan	万人	%	%	10,000 people	people	people	PCS	PCS	PCS	PCS	PCS
No.	Year	地区	D1	D2	D3	D4	D5	D6	D7	P1	P2	P3	P4	S1	S2	S3	S4	I1	I2	I3	I4	R1	R2	R3	R4	R5	R6	R7	R8
0	2013	BeiJing	1955.56	2115	40830	58036	154.71	5559	153	7.7	4.41	1.21	47.1	1088	91.6	262	538876	14986.5	18.1	4.52	35.84	2091.4	1676	17033	203	222	856	835	37
0	2014	BeiJing	21330.8	2151.6	44488.6	57761	80.2	5557	72	7.3	4.83	1.31	49.1	1074	91.6	381	624258	16626.3	17.4	4.92	35.84	2785.4	1826	15819	211	247	1409	1079	29
0	2015	BeiJing	230115	2170.5	48458	50773	133.3	5456	145	6.9	3.01	1.39	48.4	988	91.6	790	502980. 9709	18302	18.3	4.95	35.84	3251.7	1449	17186	200	306	960	1126	19
0	2016	BeiJing	24899.3	2172.9	52530	51143	153.2	5377	20	6.7	4.12	1.41	48.4	961	91.6	567	603753	20594.9	18.7	5.2	35.84	3594	1621	14329	200	39	1190	2290	20
0	2017	BeiJing	28000.4	2170.7	57230	52719	108.5	5337	126	6.7	3.76	1.4	48.42	908	91.6	721	609161	22569.3	19	5.3	35.84	4639.7	1746	24508	200	309	1233	1312	17
1	2013	Tianjin	14370.2	1472	26359.2	68175	44.53	2887	9	12.5	2.28	3.6	34.9	780	93	161	352459	6905.03	2.3	6	9.87	629.95	2679	3299	126	112	2679	682	缺
1	2014	Tianjin	15722.5	1516.81	28832.3	79014	85.1	3047	18	10	2.14	3.5	34.9	773	93	185	611663	7755.03	2.1	6.05	9.87	805.7	2460	4165	118	45	636	358	缺
1	2015	Tianjin	16538.2	1546.95	31291.4	84291	93.3	2823	3	9.3	0.23	3.5	36.4	879	93	336	363921	8604.08	2.2	5.61	9.87	958.1	2246	3353	145	60	565	14	1
1	2016	Tianjin	17885.4	1562.12	34074.5	78336	119.7	2894	1	9	1.83	3.5	37.2	922	93	351	301813	10093.8	2.1	5.54	9.87	1125.4	2723	6843	55	67	791	58	1
1	2017	Tianjin	18595.4	1556.87	37022	57881	92.3	2789	22	3.6	2.6	3.5	36.8	954	93	345	336369	10786.7	2.5	5.05	9.87	1309.6	1372	4677	41	51	733	486	10
2	2013	Hebei	28301.4	7333	15189.6	65049	72.71	5999	24	108.2	6.17	3.7	41.2	910	84.1	1092	571249	10038.9	5.3	6.87	28	3222.55	1610	17345	226	285	1973	2615	80
2	2014	Hebei	29421.2	7383.75	16647	75142	362.8	6008	25	6.5	6.95	3.59	41.9	931	84.1	1185	866288. 03	10953.5	5.3	6.23	23.41	4034.1	1567	11534	96	265	2121	2722	126
2	2015	Hebei	29806.1	7424.92	18118.1	79452	461..5	6040	10	6.8	5.56	3.6	41.2	934	84.1	1382	888412. 6808	11978.7	5.5	5.79	23.41	4588.7	1399	12584	144	197	2631	3185	35
2	2016	Hebei	31827.9	7470.05	19725.4	82971	461.7	6239	39	6.8	6.06	3.68	40.8	954	84.1	1479	1071646	13276.6	5.5	6.36	23.41	5518.3	1576	13536	307	19	3900	3512	39
2	2017	Hebei	35964	7519.52	21484	79135	511.2	6291	17	6.7	6.6	3.68	41.8	972	84.1	1479	1010266	15039.6	5	6.6	23.41	6211.8	2518	13579	456	64	3598	4079	32
3	2013	Shanxi	12602.2	3630	15119.7	34024	66.69	4511	3	8.9	5.24	3.3	40	371	93	2629	157196	5035.8	4.7	5.57	18.03	1520.15	1610	7315	129	54	1051	118	17
3	2014	Shanxi	12759.4	3648	16538	35775	171.3	4612	6	4.9	4.99	3.4	40.1	450	93	895	189710	5628	4.9	5.93	18	1917.1	1567	7053	129	1124	564	34	19
3	2015	Shanxi	12766.5	3664	17854	28927	195.2	4568	16	3.1	4.42	3.5	40.1	461	93	1295	208448. 3336	6790.2	4.6	5.56	18	2162.2	1399	7913	155	34	1581	74	16
3	2016	Shanxi	12928.3	3681.64	19048.9	29450	192.9	4588	27	4.5	4.77	3.52	40.5	726	93	1462	232872	7217.4	4.6	5.52	18.03	2485.3	1576	8090	105	51	1622	146	27
3	2017	Shanxi	14973.5	3702.35	20420	31757	61.6	4220	9	7	5.61	3.4	40.6	554	93	1555	349260	8013.9	4.4	5.45	18.03	2956.1	1468	9673	106	52	1600	214	14
4	2013	Neimeng	16832.4	2498	18692.9	26990	88.05	3312	25	9	3.36	3.7	36.2	672	85.9	1043	218724	6148.78	3.5	5.62	21.03	1424.75	1468	6536	45	96	307	32	缺
4	2014	Neimeng	17769.5	2504.8	20559	27068	184.3	3528	74	7.8	3.56	3.59	39.8	672	85.9	1118	293644	6922.6	3.5	5.75	21	1672.4	1214	12592	125	93	209	21	22
4	2015	Neimeng	17831.5	2511.04	22310	29190	135.5	3634	26	7.7	2.4	3.7	39.2	689	85.9	1225	382816	7213.5	3.5	5.32	21.03	1865	1132	14286	176	78	449	1629	10
4	2016	Neimeng	18632.6	2520.1	24127	30126	210.5	3593	30	7.2	3.3	3.65	39.9	713	85.9	1413	450,904	7925.1	3.5	5.7	21.03	2045.2	1487	11243	179	70	2040	2370	30
4	2017	Neimeng	16103.2	2528.6	26212	23243	231.2	3397	113	4	3.73	3.63	40.2	678	85.9	1722	474378	8047.4	3.7	5.74	21.03	2360.3	1388	14416	301	111	1675	2424	30
5	2013	Liaoning	27077.7	4309	20817.8	59090	95.34	7378	88	8.7	-0.03	3.4	40.2	1920	89.7	943	511865	10486.6	5.5	6.12	38.24	2409.35	2716	14759	64	324	848	175	5
5	2014	Liaoning	28626.6	4391.4	22820	63374	254	7445	125	5.8	0.26	3.4	40.1	1813	89.7	1265	500234. 68	11956.2	5.3	6.23	38.24	2797.3	2099	14440	207	382	2461	250	5
5	2015	Liaoning	28669	4382.4	24576	49097	181.4	6873	45	3	-0.42	3.4	40.3	1641	89.7	1018	503289. 3348	12976.8	5.1	6.59	38.24	3160.9	1669	13752	372	281	3175	240	6
5	2016	Liaoning	22246.9	4377.8	26040	49254	83.6	6884	9	-2.5	-0.18	3.8	36.4	1658	89.7	1333	552543	11360	5	6.78	38.24	3529.8	2661	17323	538	364	858	479	9
5	2017	Liaoning	23942	4368.9	27835	49463	96	6398	51	4.2	-0.44	3.8	40.7	1406	89.7	1460	506012	12362.1	4.7	6.93	38.24	3936.8	1538	18806	443	505	767	762	2
6	2013	Jiin	13046.4	2751	15998.1	23709	56.55	4956	14	8.3	0.32	3.7	31.4	722	87.8	787	331287	1085.1	3.6	5.04	40.38	1367.95	1244	4712	171	48	443	356	38
6	2014	Jiin	13803.1	2752	17520.4	24395	80.7	4464	9		0.4	3.4	35.8	717	87.8	879	365523	4992.54	3.5	6.22	40.38	1646.1	776	6483	294	101	528	553	74
6	2015	Jiin	14063.1	2753	18683.7	23202	112.5	4268	4	6.4	0.34	3.5	36.1	675	87.8	790	382299. 0304	5461.14	3.6	5.53	40.38	1793.3	904	8506	277	149	1038	1457	23
6	2016	Jiin	14776.8	2733	19967	23469	107.8	4199	29	6.9	-0.05	3.55	35	700	87.8	957	382759	6273.33	3.5	5.6	40.38	2029.7	1015	9707	264	168	882	233	29
6	2017	Jiin	14944.5	2717	21368.3	21056	156.1	4136	2	2.6	0.26	3.5	35.8	655	87.8	1179	353482	6850.6	3.7	6.5	40.38	2349.6	815	10053	247	151	903	273	33
7	2013	Heilongjing	14382.9	3835	15903.4	37296	52.37	4706	35	8	0.78	4.43	36	983	87.8	921	427031	5947.9	4.6	6.08	43.16	1591.05	1149	11149	15	78	806	131	8
7	2014	Heilongjing	15039.4	3833	17404.4	37509	107.8	5337	50	5.6	0.91	4.47	36	1362	87.8	834	703380. 36	6883.61	4.1	6.46	43.16	2015.9	1152	9549	41	103	1279	24	60
7	2015	Heilongjing	15083.7	3812	18592.7	31762	155.1	5078	34		-0.6	4.5	35.8	1324	87.8	1290	586672. 3406	7652.09	4	6.6	43.16	2009	1483	9691	99	170	4092	289	13
7	2016	Heilongjing	15386.1	3799.2	19838.5	32219	146.7	5053	6	6.1	-0.49	4.22	35.4	1363	87.8	1178	538373	8314.94	3.9	6.61	43.16	2510.9	912	9828	190	198	3451	250	6
7	2017	Heilongjing	16199.9	3788.7	21205.8	24046	142	4841	2	6.4	-0.41	4.21	35.5	1398	87.8	1779	564907	8941.4	3.8	6.63	43.16	2858.7	724	9925	213	201	3511	140	10
8	2013	Shanghai	21602.1	2415	42173.6	92136	89.17	5188	5	7.7	2.94	4	38.4	790	97.1	350	537082	13445	5.9	5.24	10.74	2150.8	2162	14146	377	90	2230	105	88
8	2014	Shanghai	23567.7	2426	45965.8	93868	104.7	4517	4	7	3.14	4.1	38.4	766	97.1	578	862347. 09	15275.7	5.7	5.21	10.74	2562.7	2157	4996	341	213	1864	82	45
8	2015	Shanghai	25123.5	2415	49867.2	94981	108	4591	1	6.9	2.45	4	38.5	766	97.1	638	382149. 5647	17022.6	5.6	5.07	10.74	2569.3	1913	6539	378	221	558	空	55
8	2016	Shanghai	28178.7	2420	54305.3	98671	107.1	4854	80	6.8	4	4.1	38.6	1042	97.1	785	305347	19662.9	6	5	10.74	2662.3	1824	9419	425	235	197	125	80
8	2017	Shanghai	30633	2418	58988	88967	56.9	5185	22	6.9	2.8	3.9	39.1	1171	97.1	917	321442	21191.5	6.4	5.3	10.74	3393.1	1605	9764	341	303	301	286	153
9	2013	Jiangsu	59161.8	7939	24775.5	393942	173.54	9620	60	9.6	2.43	3.03	42.4	1539	91.2	2363	1.55783e+06	26421.7	7.7	7.01	15.8	5081.05	3331	20977	239	894	3622	2992	237
9	2014	Jiangsu	65088.3	7960.06	27173	422865	578.9	9375	46	8.7	2.43	3.01	42.6	1665	91.2	5068	1.78929e+06	30599.5	7.8	7.02	15.8	6345.4	2452	18628	564	919	4950	288	322
9	2015	Jiangsu	70116.4	7976.3	29539	441304	560.1	9258	81	8.5	2.02	3	42.8	1449	91.2	5515	1698220. 7	34084.8	7.8	7.03	15.8	6728.9	1963	17145	388	788	4863	123	120
9	2016	Jiangsu	76086.2	7998.6	32070	451885	642.2	9022	81	7.8	2.73	3	42.9	1461	91.2	5918	1787294	38691.6	7.9	7.03	15.8	7436.9	2072	18779	420	820	3823	1521	81
9	2017	Jiangsu	85900.9	8029.3	35024	455468	546.8	8636	162	7.2	2.68	3	43	1598	91.2	6103	2013008	43169.4	8	7.03	15.8	9257.6	2500	21188	423	826	3593	593	96
10	2013	Zhejiang	37568.5	5498	29775	263507	106	6355	57	8.2	4.56	3	40.3	954	93.7	1821	949224	17337	7.2	5.45	59.07	4540.75	2256	23021	553	1934	4513	529	9
10	2014	Zhejiang	40173	5508	32658	290339	284.9	5600	59	7.6	5	2.96	40.8	1114	93.7	2434	1.0717e+06	19222	7.2	5.51	59.07	5362.1	2407	18561	585	1126	3369	197	30
10	2015	Zhejiang	42886	5539	35537	316672	311.4	5450	19	8	5.02	2.9	40.6	957	93.7	2907	1088360. 779	21347	7.4	5.5	59.07	5813.6	2420	20785	890	2065	2869	588	32
10	2016	Zhejiang	46485	5590	38529	321845	390.2	5566	8	7.5	5.7	2.87	41	1033	93.7	3328	1243669	24091.6	6.8	5.52	59.07	6366.3	3684	19501	849	2047	1967	339	8
10	2017	Zhejiang	51768	5657	42046	333646	484.9	5163	23	7.8	6.36	2.73	40.4	952	93.7	3697	1370396	27279	6.7	5.56	59.07	7456.3	1984	20542	599	2349	2190	264	18
11	2013	Anhui	19038.9	6030	15154.3	86000	79.5	4149	5	10.4	6.82	3.4	39.9	648	91.7	1281	364146	6286.8	3.4	6.06	27.53	2184.65	1849	13329	213	48	733	145	65
11	2014	Anhui	20848.8	6082.9	16795.5	95287	195.1	4040	41	9.2	6.97	3.2	41.2	662	91.7	1607	461076	7378.68	3.4	5.89	27.53	2668.6	1436	10166	361	66	1223	1060	120
11	2015	Anhui	22005.6	6143.6	18363	96791	203.6	4358	22	8.7	6.98	3.1	41.2	657	91.7	1878	507151	8206.6	3.2	5.94	27.53	3671.8	1271	12189	459	89	1080	1060	89
11	2016	Anhui	24117.9	6195.5	19998	99451	242.7	4087	68	8.7	7.06	3.2	41.7	681	91.7	1960	521043	10018.3	3.4	5.96	27.53	4179.9	1470	13593	458	94	1825	1004	68
11	2017	Anhui	27518.7	6254.8	21863	103598	254.3	4301	6	8.5	8.17	2.88	42.2	677	91.7	2142	603699	11420.4	3.2	5.9	27.53	4639.7	1395	16354	521	110	2192	1060	36
12	2013	Fujian	21759.6	3774	21217.9	100200	57.88	5272	28	11	6.19	3.55	42.8	1223	88.3	1177	15133.5	8508.03	4	6.01	65.95	2729.6	1463	18984	1	80	1454	20	16
12	2014	Fujian	24055.8	3806	23331	110892	257.9	4729	31	9.9	7.5	3.47	42.8	1107	88.3	1558	647508	9525.49	4	6.2	65.95	2959.9	1282	19159	113	95	1210	10	17
12	2015	Fujian	25979.8	3839	25404	99180	265.7	4936	31	9	7.8	3.7	42	983	88.3	1921	770575. 7083	10796.9	4.3	6.1	65.95	3048.2	1468	22031	128	101	1278	216	25
12	2016	Fujian	28519.2	3874	27608	102250	324	5026	16	8.4	8.3	3.9	43.3	1076	88.3	1920	805843	12353.9	4.2	6.2	65.95	3267.5	1406	23967	141	106	1393	218	16
12	2017	Fujian	32298.3	3911	30048	105533	432.4	5064	29	8.1	8.8	3.9	43.7	1143	88.3	2160	1064603	14085.5	4.3	6.2	65.95	3508.8	1163	23409	27	132	1314	292	19
13	2013	Jiangxi	14338.5	4522	15099.7	29519	52.62	3774	176	10.1	6.91	3.2	45.1	583	91.6	1085	509451	5030.6	3.3	6.28	63.1	1458.5	1111	14159	155	224	1032	78	43
13	2014	Jiangxi	15708.6	4542	16734	28803	251.7	4046	10	9.7	6.98	3.3	44.6	649	91.6	1317	678004. 34	5782.98	3	6.26	60.01	1914.6	1078	13486	112	270	853	78	40
13	2015	Jiangxi	16723.8	4565.6	18437	31321	261.3	3948	4	9.1	6.96	3.4	44.1	627	91.6	1693	455808. 297	6539.23	3.8	6.24	60.01	2167.1	1123	14268	147	258	708	104	50
13	2016	Jiangxi	18364.4	4592.3	20110	34924	176	3448	9	9	7.29	3.35	43.6	589	91.6	1826	314052	7764.93	4.2	6.16	60.01	2602.8	820	15040	11	240	598	114	9
13	2017	Jiangxi	20818.5	4622.1	22031.4	45082	198.5	3439	9	8.9	7.71	3.34	45.2	520	91.6	1943	470417	8543.07	3.4	6.08	60.01	3079.3	1181	15341	183	211	913	95	47
14	2013	Shandong	54684.3	9733	19008.3	227403	127.53	11097	88	9.6	5.01	3.24	42.6	1365	91.5	1577	1.22421e+06	22519.2	7.2	6.4	16.73	4370	4650	28124	267	447	3662	357	111
14	2014	Shandong	59426.6	9789.43	20864	230800	860.2	10701	96	8.7	7.39	3.3	42.8	1287	91.5	2459	1588635. 18	25840.1	7.1	6.84	16.73	5569.2	3582	16876	180	586	2927	1494	78
14	2015	Shandong	63002.3	9847.16	22703	241395	753.1	10946	31	8	5.88	3.4	42.3	1363	91.5	3541	1575034. 632	28537.4	7	6.67	16.73	6109.6	4006	17524	113	578	3947	1403	119
14	2016	Shandong	68024.5	9946.64	24685.3	241761	829	11123	101	7.6	10.84	3.46	42.3	1272	91.5	4010	1723726	31669	7	7.05	16.01	7391.2	4304	26042	57	569	3231	192	101
14	2017	Shandong	72678.2	10005.8	26929.9	239170	976	10848	26	7.4	10.14	3.4	42.1	1357	91.5	4299	1819875	34876.3	7.1	7.4	16.73	8508	2908	26693	42	34	3512	2857	52
15	2013	Henan	32155.9	9413	14203.7	125091	80.78	7020	16	9	5.51	3.1	37.6	541	91.5	1241	635796	10290.5	8.5	6.76	21.5	3411.3	4000	9583	153	399	1586	53	74
15	2014	Henan	34939.4	9436	15695.2	134256	309.5	6518	12	8.9	5.78	3	38.3	509	91.5	3525	826227. 93	12961.7	7.5	7.02	21.5	4483.3	2302	11830		330	2694	216	486
15	2015	Henan	37010.2	9480	17125	131051	371	6346	25	8.3	5.65	3	37.7	531	91.5	2570	1020712. 832	14875.2	7.8	7.05	21.5	5398.4	2386	11649	381	480	1861	56	61
15	2016	Henan	40160	9532	18443	132731	547.7	6320	32	8.1	6.15	3	39.3	566	91.5	2786	1199527	16818.3	7.8	7.11	21.5	6378.3	2324	11287	287	465	1723	8	32
15	2017	Henan	44988.2	9559	20170	123619	657.4	6537	57	7.8	5.98	2.76	39.4	583	91.5	3176	1336538	19198.7	7.7	6.97	21.5	7542.4	2318	12819	382	509	2088	290	30
16	2013	Hubei	24668.5	5799	16472.5	85826	72.44	5505	12	10.1	4.93	3.49	38.1	1010	94.2	1250	353959	9398.77	5.6	6.15	38.4	2474	2344	16780	30	282	2551	400	135
16	2014	Hubei	27367	5816	18283	91456	253	5606	21	9.7	4.9	3.1	37.9	11017	94.2	1324	408707	11349.9	5.7	6.96	38.4	2904.5	3646	14522	52	465	2805	3235	138
16	2015	Hubei	29550.2	5851.5	20026	86813	289.5	6471	9	8.9	4.91	2.64	37.5	1008	94.2	1546	367076. 9307	12736.8	6.3	5.83	38.4	3255.4	2054	15207	344	468	3299	731	148
16	2016	Hubei	32297.9	5885	21787	96340	324.1	6364	131	8.1	5.07	2.41	37.6	1113	94.2	1677	669554	14423.5	6.5	6.97	38.4	3639.9	2036	18040	348	476	4892	11347	131
16	2017	Hubei	35478.1	5902	23757	94241	390.4	6391	13	7.8	5.59	2.6	38.4	1151	94.2	1903	929994	16503.4	7.2	7.01	38.4	4116.4	2129	16005	376	534	6009	2796	115
17	2013	Hunan	24501.7	6691	16004.9	73558	68.95	5262	44	10.1	6.54	4.2	37.6	562	84.3	1329	368848	9885.1	5.1	6.96	47.77	2580.9	1656	12388	152	123	882	383	25
17	2014	Hunan	27048.5	6737.2	17622	77428	248	5470	10	9.5	6.63	4.1	38.6	597	84.3	1388	599316. 43	11417.8	5.3	6.89	47.77	3222.6	1415	11981	157	167	1888	377	23
17	2015	Hunan	28902.2	6783	19317	83821	280	5524	23	8.6	6.72	4.1	39.7	616	84.3	1423	406491	12760.2	5.5	6.86	47.77	3639.1	1524	15174	201	153	3459	423	9
17	2016	Hunan	31244.7	6822	21114.8	86440	512.8	5360	3	7.9	6.56	4.2	40.6	668	84.3	1467	600421	14485.3	5.7	7.01	47.77	4350.7	1398	13857	232	149	5065	466	3
17	2017	Hunan	33903	6860.2	23103	94228	650.2	5532	64	8	6.19	4	41.2	680	84.3	1730	819267	16755.1	5.7	7.08	47.77	4922.5	1577	13588	294	139	3578	509	7
18	2013	Guangdong	62164	10644	23420.7	426330	141.68	10933	29	8.5	6.02	2.43	41.5	1360	95.9	1327	1.17941e+06	29689	10.9	4.69	51.26	8807.75	2253	31405	151	381	1634	1154	59
18	2014	Guangdong	67792.2	10724	25685	424872	260.3	9407	64	7.8	6.1	2.4	41.4	934	95.9	1822	1.61205e+06	33279.8	11.5	4.7	51.26	10412.8	1382	20914	379	346	1481	4178	54
18	2015	Guangdong	72812.6	10849	27859	411059	292.6	10508	37	8	6.8	2.5	41.4	1693	95.9	2169	1524384. 201	36853.5	11.6	4.32	51.26	10950.2	2419	28127	360	377	1525	3972	39
18	2016	Guangdong	80854.9	10999	30295.8	423730	319.2	10124	96	7.5	7.44	2.47	42.4	1429	95.9	2608	1850301	42050.9	11.8	4.41	51.26	11518.4	1916	25605	792	523	1985	1245	96
18	2017	Guangdong	89879.2	11169	33003.3	457342	304	10705	271	7.5	9.16	2.47	43.5	1964	95.9	3132	1939389	47488.3	11.5	4.52	51.26	14160.3	3329	27414	1015	515	2924	665	76
19	2013	Guangxi	14378	4719	14082.3	20700	49.85	3558	18	10.2	7.93	3.3	37.7	858	86.9	517	89338.5	5171.39	3.3	6.35	61.8	2128.95	642	11760	190	132	754	89	缺
19	2014	Guangxi	15673	4754	15557	22793	164.7	3971	33	8.5	7.86	3.2	39.3	762	86.9	598	120493	5934.49	3.4	6.21	56.51	2586.5	705	11166	217	143	6365		8
19	2015	Guangxi	16803.1	4796	16873	19000	180.2	4457	21	8.1	7.9	2.92	37.6	796	86.9	858	191806. 5911	6520.15	3.4	6.15	56.51	2798.3	607	12638	272	225	1066	空	缺
19	2016	Guangxi	18245.1	4838	18305	19402	223	4415	3	7.3	7.87	2.93	37.6	862	86.9	1059	280958	7247.18	3.2	5.95	56.51	3163.9	877	10606	294	308	496	34	3
19	2017	Guangxi	18523.3	4885	19905	16163	310	3981	20	7.3	8.92	2.21	39.1	806	86.9	1481	319938	8191.54	3.3	6.22	56.51	3713.4	664	12648	150	303	1134	18	0
20	2013	Hainan	3146.46	895	15733.3	2882	21.9	1129	6	9.9	8.69	2.17	42.1	86	90.3	182	51190.5	1518.7	1.3	5.9	61.9	636.35	478	2488	25	27	316		1
20	2014	Hainan	3500.7	903.48	17476	3484	65.9	655	17	8.5	8.61	2.3	41.3	59	90.3	217	86557	1816.7	1.2	5.95	55.38	700.7	323	2142	38	90	307	15	缺
20	2015	Hainan	3702.8	911	18979	3325	69.2	630	3	7.8	8.57	2.3	37.7	54	90.3	318	130184	1971.81	1.2	6	55.38	783	324	2660	29	5	324	12	1
20	2016	Hainan	4044.51	917.13	20653	2688	63	888	2	7.5	8.57	2.36	40.3	164	90.3	305	144717	2171.9	1.3	6	55.38	816.6	679	2058	55	8	395	35	2
20	2017	Hainan	4462.54	925.76	22553	1971	150.4	915	4	7	8.72	2.33	40.1	142	90.3	299	120746	2486.07	1.3	6.01	55.38	911.7	200	3455	39	9	744	20	3
21	2013	Chongqing	12656.7	2970	16568.7	36605	34.94	1705	12	12.3	3.6	3.4	42.1	439	92.7	519	190958	5256.09	2.6	6.77	42.1	1742.4	1811	18182	433	58	361	90	2
21	2014	Chongqing	14265.4	2991.4	18352	43797	83.2	1784	21	10.9	3.62	3.5	41.3	428	92.7	499	282254	6672.51	2.6	7.05	38.43	2014.1	1470	11643	278	68	593		2
21	2015	Chongqing	15719.7	3016.55	20110	45129	141.9	1759	8	11	3.86	3.6	37.7	429	92.7	598	305774. 5658	7497.75	2.9	7.19	38.43	2288.2	1356	10904	274	78	762	6	2
21	2016	Chongqing	17558.8	3048.43	22034	47392	112.7	1740	3	10.7	4.53	3.7	40.8	447	92.7	656	350921	8500.36	2.9	7.24	38.43	2556	2153	14022	299	78	1250	6	3
21	2017	Chongqing	19500.3	3075.16	24153	56416	135.6	1468	6	9.3	3.91	3.4	40.3	217	92.7	811	474650	9564.04	3.2	7.27	38.43	2831.6	1879	13926	328	78	743	6	2
22	2013	Sichuan	26260.8	8107	14231	58148	142.4	5843	15	10	3	4.1	38.4	961	84.2	2197	360856	9256.1	5.9	6.09	35.22	4319.05	1950	40502	253	90	1491	87	6
22	2014	Sichuan	28536.7	8140.2	15749	62145	183	6049	18	8.5	3.2	4.2	37.5	1293	84.2	2126	402404	11043.2	6.3	7.02	35.22	5030	2175	33868	284	106	2000	93	8
22	2015	Sichuan	30053.1	8204	17221	56841	202.9	5624	9	7.9	3.36	4.1	38.7	1177	84.2	2263	454416. 0137	13127.7	6.1	6.94	35.22	5476.6	1903	38588	310	95	2443	100	1
22	2016	Sichuan	32680.5	8262	18808	60146	234.7	5597	4	7.7	3.49	4.2	39.9	1185	84.2	2351	476102	15556.3	6.1	6.99	35.22	6358.4	2183	40721	286	133	1652	110	4
22	2017	Sichuan	36980.2	8302	20580	71968	319.1	5518	10	8.1	4.23	4	40	1240	84.2	2455	471639	18403.4	6.3	7.03	35.22	6898.5	1977	38875	303	122	2374	130	4
23	2013	Guizhou	8006.79	3502	11083.1	16049	48.68	2177	6	12.5	5.9	3.26	38.4	177	81.5	929	180237	3734.04	1.9	7.15	37.09	1641.7	301	2261	5	23	437	27	缺
23	2014	Guizhou	9266.39	3508.04	12371.1	15659	87.3	2471	18	10.8	5.8	3.3	37.5	142	81.5	884	222917. 79	4128.5	2	7.18	37.09	2004.8	279	1799	25	55	447	38	9
23	2015	Guizhou	10502.6	3529.5	13696.6	14916	165.9	2040	4	10.7	5.8	3.3	38.7	188	81.5	1066	258364. 3298	4715	2.1	7.2	37.09	2212.3	403	1786	35	48	485	49	3
23	2016	Guizhou	11734.4	3555	15121.1	15774	262	2434	7	10.5	6.5	3.24	36.8	220	81.5	1105	322.873	5261.01	2.3	6.93	37.09	2528.7	450	1708	50	50	689	39	缺
23	2017	Guizhou	13540.8	3580	16704	18786	319.8	2467	3	10.2	7.1	3.23	37	227	81.5	1106	347671	6080.42	22.4	6.88	37.09	2938.5	581	2096	51	53	642	13	6
24	2013	Yunnan	11720.9	4687	12577.9	11811	61.35	4295	7	12.1	6.17	3.98	34.5	446	89.1	1409	481644	4897.75	3.5	6.43	50.03	2007.8	1379	10952	66	235	595	41	2
24	2014	Yunnan	12814.6	4713.9	13772	12980	194.1	3935	11	8.1	6.2	4	34	491	89.1	1257	571842. 58	5541.6	3.4	6.45	50.03	2459.2	1098	10655	88	180	712	63	17
24	2015	Yunnan	13619.2	4741.8	15223	16381	176.6	4114	5	8.7	6.4	4	35.9	578	89.1	1160	622917. 9604	6147.27	3.5	6.48	50.03	2777.7	1115	10214	202	197	800	66	7
24	2016	Yunnan	14870	4770.5	16720	17166	186.1	3898	37	8.7	6.61	3.6	37.8	550	89.1	1554	750145	6875.57	3.6	6.55	50.03	3302.1	611	9958	196	162	1029	3212	37
24	2017	Yunnan	16531.3	4800.5	18348	21393	310.1	3973	13	9.5	6.85	3.2	38.9	629	89.1	1873	759880	7833.08	3.7	6.68	50.03	3680.5	693	9603	207	172	1625	843	6
25	2013	Xizang	807.67	312	9746.8	81	22.51	749	15	12.1	10.38	2.5	37.8	180	76.4	13	29539	427.93	0.7	5.39	11.98	177.45	8	1022	99	14	1167	1	0
25	2014	Xizang	920.83	318	10730.2	130	12.8	712	12	10.8	10.55	2.5	38.1	171	76.4	40	38717. 36	492.42	0.7	5.21	11.98	195.6	4	983	114	77	76		5
25	2015	Xizang	1026.39	324	12254.3	43	17.8	806	11	11	10.65	2.5	37.3	185	76.4	19	52255.3	552.16	0.7	5.1	11.98	162.4	52	854	50	5	100	空	6
25	2016	Xizang	1151.41	331	13639.2	208	26.2	748	2	10	10.68	2.6	32.6	153	76.4	26	70956	606.46	0.7	5.11	11.98	176.2	34	948	104	3	620	空	2
25	2017	Xizang	1310.92	337	15457.3	202	33.1	808	3	10	11.05	2.7	34.8	196	76.4	28	88833	673.32	0.8	4.95	11.98	198.7	24	879	104	3	520	0	6
26	2013	Shanxi	16045.2	3764	14371.5	45809	100.44	5054	2	11	3.86	3.3	40.2	484	87.2	904	223821	5607.52	4.6	6.15	41.42	2194.3	685	13503	44	246	213	150	223
26	2014	Shanxi	17689.9	3775	15836.7	50753	203.6	5523	7	9.7	3.87	3.3	40.5	594	87.2	1086	410755. 10	6547.76	4.5	6.26	41.42	2638.2	735	12031	53	340	289	244	102
26	2015	Shanxi	18021.9	3793	17395	45052	273.6	5484	1	8	3.82	3.4	40.6	676	87.2	762	433474. 6439	7342.1	5	6.28	41.42	2780.5	563	16302	62	384	340	82	76
26	2016	Shanxi	19399.6	3813	18873.7	45362	348.8	5435	257	7.6	4.41	3.3	40.1	707	87.2	854	554208	8215.02	5	6.23	41.42	3384.8	705	14979	65	59	195	12169	257
26	2017	Shanxi	21898.8	3853	20635	44672	391.8	5802	10	8	4.87	3.3	39.9	1045	87.2	1078	658276	9263.98	5.6	6.24	41.42	3668.3	698	17656	108	78	1472	6559	56
27	2013	Gansu	6268.01	2582	10954.4	12472	59.76	3856	28	10.8	6.08	2.3	32.1	776	90.6	556	219489	2567.6	2.5	6.08	11.28	1451.15	924	9850	166	140	627	38	77
27	2014	Gansu	6836.82	2951	12184.7	14380	140.9	3478	47	8.9	6.1	2.2	30.8	605	90.6	618	273901	3009.61	2.5	6.11	11.28	1668.8	590	5552	152	113	540	38	18
27	2015	Gansu	6790.32	2600	13466.6	12578	203.8	3419	42	8.1	6.21	2.1	30.2	616	90.6	702	223703, 3413	3341.01	2.5	6.15	11.28	1598.8	516	8175	196	100	1003	45	68
27	2016	Gansu	7200.37	2610	14670.3	12610	292.1	3273	91	7.6	6	2.2	31.5	644	90.6	908	262177	3687.04	2.7	6.18	11.28	1804.9	743	7063	324	99	898	45	91
27	2017	Gansu	7459.9	2626	16011	10096	130.9	3227	16	3.6	6.02	2.7	33.3	638	90.6	956	307150	4050.8	2.8	6.52	11.28	2034.1	679	5862	155	102	781	65	92
28	2013	Qinghai	2101.05	578	12947.8	2039	25.84	1155	11	10.8	8.03	3.3	31.2	330	84.5	154	63118.1	689.15	0.8	6.13	5.63	256.35	41	1034	113	25	223	80	缺
28	2014	Qinghai	2303.32	583	14374	2068	20.2	1081	7	9.2	8.49	3.2	31.6	330	84.5	191	103650. 52	853.08	0.9	6.18	5.63	326	155	1331	145	27	610		8
28	2015	Qinghai	2417.05	588	15812.7	1285	26.9	1395	6	8.2	8.55	3.2	29.8	268	84.5	386	54678.3	1000.81	0.9	6.17	5.63	394	297	1271	26	23	167	1	缺
28	2016	Qinghai	2572.49	593	17301.8	1750	44.7	999	14	8	8.52	3.1	31.1	221	84.5	468	63996	1101.32	0.8	6.18	5.63	434.6	375	1249	165	21	83	1	缺
28	2017	Qinghai	2624.83	598	19001	1799	63	1115	34	7.3	8.25	3.1	32.6	207	84.5	464	81676	1224.01	0.9	6.17	5.63	533.3	387	1019	180	46	719	3	0
29	2013	Ningxia	2565.06	654	14565.8	4817	16.6	1292	5	9.8	8.62	4.1	38.5	219	87.8	154	63668.3	1077.12	0.8	4.5	11.89	408	499	10834	166	38	392	48	缺
29	2014	Ningxia	2752.1	662	15906.8	5799	22.5	907	11	8	8.57	4	38	211	87.8	408	143338. 15	1192.13	0.9	4.53	11.89	481.8	440	2675	217	83	917		1
29	2015	Ningxia	2911.77	668	17329.1	5470	20.7	933	0	8	8.04	4	37.9	114	87.8	266	86785.2	1294.26	1.1	4.58	11.89	534.9	281	4732	252	39	392	8	缺
29	2016	Ningxia	3168.59	675	18832.3	5686	45.3	957	4	8.1	8.97	3.9	40.4	198	87.8	283	101159	1434.59	1	4.72	11.89	602.1	397	3649	150	59	403	7	缺
29	2017	Ningxia	3443.56	682	20561.7	6392	55.7	1166	1	7.8	8.69	3.9	40.4	217	87.8	254	116094	1612.33	1	4.75	11.89	682.5	271	4525	192	64	240	0	1
30	2013	Xinjiang	8360.24	2264	13669.6	6668	74.63	2999	18	11.1	10.92	3.4	36.4	468	82.5	392	153052		3	4.92	4.24	1157.8	1097	13927	147	217	380	109	4
30	2014	Xinjiang	9273.46	2298	15097	6688	69.9	2759	31	10	11.47	3.2	36.8	488	82.5	421	284602. 85	3797.68	3	4.97	4.24	1336	1122	14455	147	204	276	86	3
30	2015	Xinjiang	9324.8	2360	16859.1	7188	80.3	2648	22	8.8	11.8	2.9	37.5	610	82.5	459	208160	4169.31	3	4.51	4.2	1499.4	810	14286	163	空	689	89	8
30	2016	Xinjiang	9649.7	2398	18354.7	7310	104.4	2538	9	7.5	11.08	2.5	38.5	605	82.5	590	281311	4383.04	3	4.26	4.24	1633.6	638	12637	164	356	515	89	9
30	2017	Xinjiang	10882	2445	19975.1	6191	164.1	2519	11	7.6	11.4	2.6	40	616	82.5	632	330203	4999.23	2.9	4.48	4.24	1855.8	1059	11817	161	12	726	100	2
